# Supplementary material for: Cardiovascular safety of Janus kinase inhibitors in inflammatory bowel disease: a systematic review and network meta-analysis
Source: Ann Med. 2025 Jan 21;57(1):2455536. doi: 10.1080/07853890.2025.2455536 (PMC11755742; doi:10.1080/07853890.2025.2455536)
Supplement: Supplemental Material [file IANN_A_2455536_SM7544.zip]

Archive with 5 entries (4 files):
- suppl_data/
- suppl_data/Annex 1.docx
- suppl_data/Annex 2.docx
- suppl_data/Clean copy - Supplementary_table_changes (1).docx
- suppl_data/Supplementary figure.docx
